# Supplementary material for: Evaluation of Long-Term Outcomes of Crohn’s Disease Complicated by Intra-Abdominal Abscess: A Retrospective International Cohort Study
Source: J Clin Med. 2026 Apr 3;15(7):2724. doi: 10.3390/jcm15072724 (PMC13073424; doi:10.3390/jcm15072724)
Supplement: Supplementary file 1 [file jcm-15-02724-s001.zip]

Archive with 1 entries (1 files):
- jcm-4186764-supplementary.pdf
